# Supplementary material for: Quality of life perceptions amongst patients co-infected with Visceral Leishmaniasis and HIV: A qualitative study from Bihar, India
Source: PLoS One. 2020 Feb 10;15(2):e0227911. doi: 10.1371/journal.pone.0227911 (PMC7010301; doi:10.1371/journal.pone.0227911)
Supplement: S3 File — (ZIP) [file pone.0227911.s003.zip]

Archive with 57 entries (54 files):
- Transcripts/
- Transcripts/Patient 1 Male Age 60.doc
- __MACOSX/
- __MACOSX/Transcripts/
- __MACOSX/Transcripts/._Patient 1 Male Age 60.doc
- Transcripts/Patient 10 Male No Age.doc
- __MACOSX/Transcripts/._Patient 10 Male No Age.doc
- Transcripts/Patient 11 Male Age 40.docx
- __MACOSX/Transcripts/._Patient 11 Male Age 40.docx
- Transcripts/Patient 12 Male Age 30.docx
- __MACOSX/Transcripts/._Patient 12 Male Age 30.docx
- Transcripts/Patient 13 Male Age 28.docx
- __MACOSX/Transcripts/._Patient 13 Male Age 28.docx
- Transcripts/Patient 14 Male Age 43.doc
- __MACOSX/Transcripts/._Patient 14 Male Age 43.doc
- Transcripts/Patient 15 Female Age 64.docx
- __MACOSX/Transcripts/._Patient 15 Female Age 64.docx
- Transcripts/Patient 16 Male Age 40.docx
- __MACOSX/Transcripts/._Patient 16 Male Age 40.docx
- Transcripts/Patient 17 Male Age 50.docx
- __MACOSX/Transcripts/._Patient 17 Male Age 50.docx
- Transcripts/Patient 18 Male Age 60.docx
- __MACOSX/Transcripts/._Patient 18 Male Age 60.docx
- Transcripts/Patient 19 Male Age 23.docx
- __MACOSX/Transcripts/._Patient 19 Male Age 23.docx
- Transcripts/Patient 2 Male Age 45.docx
- __MACOSX/Transcripts/._Patient 2 Male Age 45.docx
- Transcripts/Patient 20 Male Age 24.docx
- __MACOSX/Transcripts/._Patient 20 Male Age 24.docx
- Transcripts/Patient 21 Male Age 25.docx
- __MACOSX/Transcripts/._Patient 21 Male Age 25.docx
- Transcripts/Patient 22 Male Age 47.docx
- __MACOSX/Transcripts/._Patient 22 Male Age 47.docx
- Transcripts/Patient 23 Female Age 45.docx
- __MACOSX/Transcripts/._Patient 23 Female Age 45.docx
- Transcripts/Patient 24 Male Age 35.docx
- __MACOSX/Transcripts/._Patient 24 Male Age 35.docx
- Transcripts/Patient 25 Male Age 28.docx
- __MACOSX/Transcripts/._Patient 25 Male Age 28.docx
- Transcripts/Patient 26 Male Age 37.docx
- Transcripts/Patient 27 Male Age 26.docx
- Transcripts/Patient 28 Female Age 45.docx
- Transcripts/Patient 29 Male Age 37.docx
- Transcripts/Patient 3 Male Age 39.docx
- __MACOSX/Transcripts/._Patient 3 Male Age 39.docx
- Transcripts/Patient 4 Female Age 48.doc
- __MACOSX/Transcripts/._Patient 4 Female Age 48.doc
- Transcripts/Patient 5 Male Age 30.docx
- __MACOSX/Transcripts/._Patient 5 Male Age 30.docx
- Transcripts/Patient 6 Male Age 59.docx
- __MACOSX/Transcripts/._Patient 6 Male Age 59.docx
- Transcripts/Patient 7 Male Age 42.docx
- __MACOSX/Transcripts/._Patient 7 Male Age 42.docx
- Transcripts/Patient 8 Female Age 53.docx
- __MACOSX/Transcripts/._Patient 8 Female Age 53.docx
- Transcripts/Patient 9 Male Age 36.docx
- __MACOSX/Transcripts/._Patient 9 Male Age 36.docx
